# Supplementary material for: Laboratory- and community-based health outcomes in people with transtibial amputation using crossover and energy-storing prosthetic feet: A randomized crossover trial
Source: PLoS One. 2018 Feb 7;13(2):e0189652. doi: 10.1371/journal.pone.0189652 (PMC5802443; doi:10.1371/journal.pone.0189652)
Supplement: S1 Dataset — (XLSX) [file pone.0189652.s002.xlsx]

## Sheet: Data Dictionary
Variable Name	Units	Description
ID		Participant Study ID
ORDER-NAME		Order of intervention, named, ie, XF-ESF and ESF-XF
AGE	years	Participant age
SEX		Participant sex, named
ETIOLOGY		Amputation etiology, named
TIME-SINCE-AMP-YRS	years	Time since amputation
ETHNICITY		Participant ethnicity
RACE		Participant race
MILITARY-STATUS		Participant military status (Veteran, non-Veteran)
PROS-USE-PER-DAY-HRS	hours	Participant report of average daily prosthesis use
NUM-COMORBIDITIES		The number of comorbidities that a participant reported on the Charlson Comorbidity Index
WEIGHT-KG	kg	Participant weight
HEIGHT-CM	cm	Participant height
SCS_XF		Socket Comfort Score in XF
SCS_ESF		Socket Comfort Score in ESF
K-LEVEL-UW		K-Level determined by UW prosthetists
6MWT-METERS_XF	m	Six-minute walk test distance in the XF condition
BORG-CR100_XF		BORG rating of perceived exertion in the XF condition
6MWT-METERS_ESF	m	Six-minute walk test distance in the ESF condition
BORG-CR100_ESF		BORG rating of perceived exertion in the ESF condition
SPEED-MPS-XF	m/s	Speed while walking over the gait rite mat during the 6MWT in the XF condition
STEP-WIDTH-CM_XF	cm	Step width while walking over the gait rite mat during the 6MWT in the XF condition
PROS-STEP-LENGTH-M_XF	m	Prosthetic step length while walking over the gait rite mat during the 6MWT in the XF condition
SOUND-STEP-LENGTH-M_XF	m	Sound side step length while walking over the gait rite mat during the 6MWT in the XF condition
PROS-STEP-TIME-S_XF	s	Prosthetic step time while walking over the gait rite mat during the 6MWT in the XF condition
SOUND-STEP-TIME-S_XF	s	Sound side step time while walking over the gait rite mat during the 6MWT in the XF condition
SPEED-MPS-ESF	m/s	Speed while walking over the gait rite mat during the 6MWT in the ESF condition
STEP-WIDTH-CM_ESF	cm	Step width while walking over the gait rite mat during the 6MWT in the ESF condition
PROS-STEP-LENGTH-M_ESF	m	Prosthetic step length while walking over the gait rite mat during the 6MWT in the ESF condition
SOUND-STEP-LENGTH-M_ESF	m	Sound side step length while walking over the gait rite mat during the 6MWT in the ESF condition
PROS-STEP-TIME-S_ESF	s	Prosthetic step time while walking over the gait rite mat during the 6MWT in the ESF condition
SOUND-STEP-TIME-S_ESF	s	Sound side step time while walking over the gait rite mat during the 6MWT in the ESF condition
STEPS-MEAN_XF	steps	Mean number of steps taken per day on in the XF condition
STEPS-MEAN_ESF	steps	Mean number of steps taken per day on in the ESF condition
PLUS-M_Most_Precise_XF	T-score	PLUS-M Scores, based on each participant's most precise scores (lowest SE) between the CAT and 12-item SF, in XF
PROMIS-FAT_Most Precise_XF	T-score	PROMIS-Fatigue Scores, based on each participant's most precise scores (lowest SE) between the CAT and the SF, in XF
ABC_XF		Activities-specific Balance Confidence Score, in XF
TAPES-AR_XF		TAPES, Activities Restriction, in XF
TAPES-SAT-AES_XF		TAPES, Aesthetic Satisfaction, in XF
TAPES-SAT-FUNC_XF		TAPES, Functional Satisfaction, in XF
PLUS-M_Most_Precise_ESF	T-score	PLUS-M Scores, based on each participant's most precise scores (lowest SE) between the CAT and 12-item SF, in ESF
PROMIS-FAT_Most Precise_ESF	T-score	PROMIS-Fatigue Scores, based on each participant's most precise scores (lowest SE) between the CAT and the SF, in ESF
ABC_ESF		Activities-specific Balance Confidence Score, in ESF
TAPES-AR_ESF		TAPES, Activities Restriction, in ESF
TAPES-SAT-AES_ESF		TAPES, Aesthetic Satisfaction, in ESF
TAPES-SAT-FUNC_ESF		TAPES, Functional Satisfaction, in ESF

## Sheet: Data
ID	ORDER-NAME	AGE	SEX	ETIOLOGY	TIME-SINCE-AMP-YRS	ETHNICITY	RACE	MILITARY-STATUS	PROS-USE-PER-DAY-HRS	NUM-COMORBIDITIES	WEIGHT-KG	HEIGHT-CM	SCS_XF	SCS_ESF	K-LEVEL-UW	6MWT-METERS_XF	BORG-CR100_XF	6MWT-METERS_ESF	BORG-CR100_ESF	SPEED-MPS-XF	STEP-WIDTH-CM_XF	PROS-STEP-LENGTH-M_XF	SOUND-STEP-LENGTH-M_XF	PROS-STEP-TIME-S_XF	SOUND-STEP-TIME-S_XF	SPEED-MPS-ESF	STEP-WIDTH-CM_ESF	PROS-STEP-LENGTH-M_ESF	SOUND-STEP-LENGTH-M_ESF	PROS-STEP-TIME-S_ESF	SOUND-STEP-TIME-S_ESF	STEPS-MEAN_XF	STEPS-MEAN_ESF	PLUS-M_Most_Precise_XF	PROMIS-FAT_Most Precise_XF	ABC_XF	TAPES-AR_XF	TAPES-SAT-AES_XF	TAPES-SAT-FUNC_XF	PLUS-M_Most_Precise_ESF	PROMIS-FAT_Most Precise_ESF	ABC_ESF	TAPES-AR_ESF	TAPES-SAT-AES_ESF	TAPES-SAT-FUNC_ESF
1	ESF-XF	29.7	female	tumor	9.2	non-Hispanic	white	not a veteran	12	0	52.2	152.4	9	9	K4	570.509	30	579.12	35	1.69889	8.226	0.719526	0.684284	0.416667	0.409667	1.714	8.89926	0.728743	0.671222	0.412158	0.404474	4378.89	4762.39	72.6	47.1	3.9375	0.2	2	2	62.8	49.6	3.75	0.3	1.66667	1.4
2	ESF-XF	41.7	female	infection	1.4	non-Hispanic	white	not a veteran	8	2	84.4	166.7	9	8	K3	472.416	30	472.973	70	1.42869	11.3285	0.663497	0.771635	0.480625	0.525313	1.4248	11.4497	0.656603	0.726177	0.465867	0.506	2286	2107.47	61.6	51	2.75	0.5	1	1.8	54.8	53.3	1.6875	0.5	1	0.8
3	ESF-XF	56.4	male	trauma	38.4	non-Hispanic	white	not a veteran	16	0	90.7	182.9	10	10	K3	509.245	6	495.858	20	1.50394	14.1757	0.735443	0.751457	0.505	0.481059	1.46637	12.3783	0.724483	0.754222	0.499625	0.5105	5382.79	7336.85	76.8	34.4	3.9375	0.1	2	2	72.6	44.4	3.625	0.2	2	2
4	XF-ESF	33.7	male	trauma	27.7	non-Hispanic	white	not a veteran	16.5	0	89.8	182.9	8	9	K4	801.548	75	866.47	77	2.4817	14.4471	0.985203	0.957474	0.383609	0.400087	2.61981	14.8956	1.0599	0.940598	0.382889	0.385	2976.55	4560.39	74.5	38	3.875	0	1.33333	2	69.4	44.5	3.9375	0.2	2	1.8
5	ESF-XF	26.4	male	trauma	1.9	Hispanic	no response	not a veteran	19	0	97.1	177.8	10	9	K3	570.409	100	500.201	100	1.725	13.4089	0.880676	0.943045	0.528278	0.528222	1.54812	13.5168	0.871196	0.881789	0.5655	0.567375	3902.41	3749.38	66.3	39.3	3.875	0	1	1	61.6	43.6	3.8125	0	1	1
6	ESF-XF	54.6	male	other	2.6	non-Hispanic	white	veteran	14	1	127.1	185.5	10	10	K3	454.685	85	447.699	80	1.3668	18.6493	0.736491	0.690887	0.480667	0.561333	1.31547	18.6485	0.725542	0.64767	0.4812	0.557867	2785.25	1972.24	60	51.6	3.25	0.44444	2	2	52.9	58.6	2.1875	1	1	0.8
7	ESF-XF	48.7	male	trauma	8.1	non-Hispanic	white	not a veteran	14	0	96.8	174.5	10	9	K2	289.179	2	286.841	3	0.8635	25.5441	0.548247	0.453872	0.5433	0.6183	0.88575	24.6207	0.596359	0.43451	0.5705	0.593375	1739.41	1973.65	52.2	33.9	2.875	1	2	2	51.8	45	2.5625	1.125	2	1.4
8	XF-ESF	35	male	trauma	7.5	non-Hispanic	white	not a veteran	15	0	80.3	188	9	8	K3	604.266	10	597.256	50	1.8036	9.8293	0.853749	0.891876	0.49655	0.4705	1.90715	11.1327	0.878656	0.854397	0.461	0.4483	4123.12	5504.44	75.7	46.1	3.9375	0	1.66667	2	51.6	50.9	2.25	0.8	0.66667	0.2
9	XF-ESF	36.9	male	infection	23.1	non-Hispanic	white	not a veteran	20	0	76.3	170.5	10	10	K4	636.346	45	647.295	40	1.8683	14.9018	0.85085	0.794258	0.43775	0.44235	1.9001	14.3587	0.870348	0.780629	0.434524	0.432619	1457.73	1798.56	64.4	40.9	3.625	0.1	0.66667	2	57.5	40.9	3.5625	0	2	2
10	XF-ESF	50.5	male	trauma	1.9	non-Hispanic	white	not a veteran	14	0	83.5	172	7	5	K3	650.291	65	636.651	75	1.92355	13.2275	0.866607	0.829152	0.433091	0.447591	1.9084	13.5685	0.839132	0.794465	0.4204	0.4377	5301.98	6952.94	59.1	61.3	3	0.7	1	0.8	53.6	61.1	3.0625	0.6	1.33333	0.6
11	ESF-XF	42	male	trauma	10.6	non-Hispanic	white	not a veteran	16	0	112.9	186.5	7	8	K3	509.83	40	537.439	45	1.54982	16.9566	0.807385	0.902964	0.549294	0.555706	1.61683	15.9331	0.824583	0.876132	0.521889	0.529167	1365.37	1057.21	66.3	57.1	3.6875	0.1	0.66667	2	61	64.3	3.5625	0.3	1	1.4
12	XF-ESF	51.5	male	trauma	2.4	non-Hispanic	white	not a veteran	14	0	73.9	176.5	9	9	K3	554.989	40	538.938	30	1.67656	11.1842	0.793058	0.815987	0.468389	0.490556	1.59083	12.4097	0.790803	0.790229	0.486722	0.5075	2889.43	3829.1	62.4	50.7	3.8125	0.6	2	2	57.2	48.4	3.4375	0.7	2	1.4
13	ESF-XF	34.5	male	trauma	12.5	non-Hispanic	black	veteran	14	1	84.5	189.5	10	10	K4	507.772	0	474.549	100	1.48194	14.2786	0.752977	0.766444	0.515938	0.509375	1.38794	13.1021	0.746059	0.728054	0.539062	0.522937	5992.35	5113.77	63.1	45.1	3.625	0	1.33333	2	66.1	45	3.25	0.11111	1.66667	1.8
14	ESF-XF	48.7	female	trauma	18.5	non-Hispanic	AI/AN	not a veteran	16	0	74.8	167.6	10	8	K3	481.355	22	485.266	15	1.438	11.1308	0.713659	0.763806	0.501875	0.525188	1.47806	12.8412	0.731186	0.736169	0.499312	0.494375	5878.97	4985.61	56.3	48.7	3.125	0.1	2	2	63.1	48.5	3.0625	0.2	2	1.4
15	XF-ESF	23.5	male	trauma	4.4	non-Hispanic	white	not a veteran	15	0	59.2	173	8	9	K4	546.125	50	517.398	35	1.6124	7.58638	0.723149	0.760308	0.44585	0.4738	1.53341	6.98532	0.736098	0.733876	0.468588	0.488529	3998.48	4618.92	71.4	31.7	4	0	1.33333	1.2	71.4	45.1	4	0	1.33333	1
16	XF-ESF	47.1	male	other	1.5	non-Hispanic	white	not a veteran	16	1	111.1	195.5	9	7	K3	523.241	30	515.289	35	1.5538	17.128	0.737499	0.859842	0.497667	0.528467	1.51956	15.9526	0.729954	0.833689	0.496062	0.533125	3474.21	4048.19	62.8	48.5	3.375	0.4	1	2	52	57.1	1.875	1.1	1	0.2
17	XF-ESF	49	female	other	10.5	non-Hispanic	white	not a veteran	18	0	69.6	175.3	9	7	K3	534.467	80	536.524	80	1.73206	16.3166	0.75918	0.813212	0.450706	0.461118	1.66128	17.1605	0.746158	0.795733	0.466667	0.465111	2806.17	2759.44	51.2	45.1	2.9375	1	2	2	51.2	53.5	2.5625	1.1	1.33333	1.8
18	ESF-XF	26.8	male	trauma	1	non-Hispanic	white	not a veteran	16	0	63.5	171	8	7	K4	580.034	7	532.51	0	1.69263	9.57955	0.903093	0.867681	0.525579	0.521053	1.55133	8.94783	0.821037	0.766867	0.512444	0.510278	4447.07	5152.82	68	46.6	3	1	1.66667	1.6	62.5	55.2	1.875	1.1	2	1.6
19	XF-ESF	43.1	male	trauma	18.4	non-Hispanic	white	not a veteran	15	0	73	172	6	7	K3	465.759	23	475.311	65	1.37	10.8687	0.761051	0.707005	0.5516	0.519667	1.42288	10.4014	0.778762	0.70773	0.534941	0.509412	3924.44	3252.32	65.6	52.8	3.6875	0.66667	1	1	49.8	47.4	3.9375	0.8	2	1.6
20	ESF-XF	37.4	male	trauma	16.7	non-Hispanic	white	not a veteran	18	0	76.4	182.8	8	9	K4	638.556	90	617.525	65	1.86038	10.1407	0.860218	0.913271	0.486429	0.468619	1.80075	9.93957	0.852069	0.876207	0.4863	0.4735	6191.94	5977.52	69.1	42.5	3.6875	0.3	2	1.6	67.6	42.5	3.5	0.2	1	1.4
21	ESF-XF	25.2	female	trauma	3.9	non-Hispanic	white	not a veteran	16	1	78.8	170.5	9	10	K4	582.269	35	606.756	65	1.73111	11.3977	0.778227	0.7736	0.430263	0.468158	1.7972	11.6026	0.809067	0.756182	0.4225	0.45355	6069.91	3931.71	61.2	45	3.5625	0.1	2	2	59.6	48.5	3.6875	0.4	1.33333	1.2
22	XF-ESF	49.4	male	trauma	24.5	non-Hispanic	white	not a veteran	10	0	90.4	180.8	8	9	K3	418.923	0	401.446	7	1.22893	14.2385	0.680874	0.689428	0.524357	0.593286	1.17969	14.9194	0.680167	0.643515	0.533077	0.586769	4760.61	5825.46	49.8	48.2	3.1875	0.9	2	2	47.7	45.1	3.0625	1	2	1.2
23	ESF-XF	50.1	male	trauma	9.9	non-Hispanic	white	not a veteran	16	0	64.1	176.5	9	8	K3	500.152	2	477.826	20	1.46244	10.7327	0.742525	0.775131	0.516188	0.522125	1.37294	13.3317	0.761871	0.720652	0.544063	0.536	3149.5	3470.17	69.8	39.1	3.8125	0.3	2	1.8	51.2	47.3	3.1875	1	1.66667	1
24	XF-ESF	67.2	male	trauma	34.8	non-Hispanic	white	not a veteran	16	0	83.7	181.5	9	8	K3	536.411	10	543.788	50	1.64111	17.1946	0.897189	0.857057	0.547111	0.522389	1.64916	16.9884	0.926749	0.830457	0.551684	0.514	4553.12	5162.55	65.4	38.2	3.625	0.3	0.66667	2	67.6	42.5	3.5625	0.3	1	1.4
25	ESF-XF	56.4	male	trauma	17.4	non-Hispanic	white	not a veteran	17	0	73.6	187.5	10	9	K3	623.596	4	607.747	30	1.8546	16.2256	0.888065	0.853515	0.47215	0.4687	1.7932	16.1975	0.894102	0.814343	0.47745	0.47425	6248.99	5286.83	76.4	35.6	3.8125	0.2	2	2	71.4	31.7	3.8125	0.2	1.33333	2
26	XF-ESF	41.3	male	other	2.7	non-Hispanic	white	not a veteran	13	1	87.7	183.5	7	6	K4	511.15	23	534.72	50	1.48572	13.8603	0.781453	0.816902	0.513222	0.566833	1.55617	13.9589	0.811502	0.805809	0.519556	0.519611	6416	8042.2	53.6	57.5	3.1875	0.6	1	1.2	55.3	64.2	3.125	1	1	1
27	ESF-XF	42.4	male	trauma	3.7	non-Hispanic	black	not a veteran	16	0	83.4	177	10	9	K4	594.308	80	567.538	35	1.74375	16.2591	0.845105	0.751376	0.44145	0.4718	1.65239	15.0713	0.858852	0.741532	0.477278	0.490833	4436.04	3056.57	57.3	48.5	3	0.77778	2	2	57.2	48.5	3.4375	0.77778	2	2
